# Supplementary material for: Polymorphisms in Glutathione S-Transferase (GST) Genes Modify the Effect of Exposure to Maternal Smoking Metabolites in Pregnancy and Offspring DNA Methylation
Source: Genes (Basel). 2023 Aug 18;14(8):1644. doi: 10.3390/genes14081644 (PMC10454475; doi:10.3390/genes14081644)
Supplement: Supplementary file 1 [file genes-14-01644-s001.zip]

Archive with 1 entries (1 files):
- genes-2541626-supplementary.pdf
